# Supplementary material for: Silicon-oriented regio- and enantioselective rhodium-catalyzed hydroformylation
Source: Nat Commun. 2018 May 23;9:2045. doi: 10.1038/s41467-018-04277-7 (PMC5966446; doi:10.1038/s41467-018-04277-7)
Supplement: Supplementary file 3 — Supplementary Data 1 [file 41467_2018_4277_MOESM3_ESM.xlsx]

## Sheet: Sheet1
Dataset 1. Cartesian coordinates of all stationary points optimized at M06/6-31G* level
PhCH=CHTMS
C 0.222064 -1.620368 -0.672017
H 0.530183 -2.626224 -0.980504
C -1.091519 -1.346084 -0.606714
H -1.740483 -2.173598 -0.918756
C 1.345903 -0.730674 -0.358894
C 1.313237 0.638937 -0.642425
C 2.512655 -1.263137 0.202828
C 2.392813 1.457181 -0.334936
H 0.437837 1.054126 -1.141239
C 3.591434 -0.447639 0.516860
H 2.559936 -2.333417 0.406608
C 3.533440 0.917827 0.252676
H 2.350056 2.519675 -0.569451
H 4.485278 -0.879428 0.964318
H 4.381529 1.557427 0.490917
Si -2.058260 0.105629 0.104587
C -1.223181 0.877446 1.603767
H -1.935013 1.528453 2.129649
H -0.897036 0.100924 2.307982
H -0.343177 1.477572 1.344769
C -2.443098 1.425345 -1.187172
H -2.904908 0.983441 -2.079496
H -3.153433 2.154509 -0.773333
H -1.554490 1.980947 -1.512872
C -3.697958 -0.644622 0.653157
H -4.222694 -1.113705 -0.190242
H -3.548402 -1.414995 1.420931
H -4.364275 0.120206 1.073715
CO
O 0.000000 0.000000 0.487432
C 0.000000 0.000000 -0.649909
I-1
P -0.665880 0.066878 -0.894242
C -2.333950 0.404327 1.159365
C -3.910025 -0.382475 -0.570807
C -5.859362 1.525004 0.694368
H -6.141395 1.003707 -0.217932
C -3.106287 -0.252785 -1.686839
C 2.418793 1.244346 0.073437
C 1.956871 0.777382 1.412661
C -4.957514 -1.357307 -0.610318
C 1.741060 -0.566502 1.701959
C 1.802981 1.765171 2.436463
C 1.387824 -0.938107 3.025685
H 1.240134 -1.989440 3.262132
C 1.521747 1.601878 -0.916610
C -4.203934 2.041948 2.409626
C -3.610594 0.433925 0.629529
C -5.192072 -2.083444 -1.817081
C 4.272394 1.832217 -1.443761
C -5.148671 2.908608 3.009509
H -4.853551 3.450604 3.908388
C 1.200313 2.355996 4.741138
H 0.885371 2.032595 5.733629
C 1.406499 1.369612 3.746269
C -6.229286 -3.045743 -1.858216
H -6.395325 -3.584448 -2.791290
C 4.791249 1.090183 0.822962
H 4.460899 0.742301 1.800491
C 6.130293 1.235106 0.564811
H 6.857594 1.002828 1.341190
C -4.369203 -1.851363 -2.945235
H -4.559733 -2.414809 -3.858118
C -4.566544 1.311975 1.236593
C 1.222008 -0.004967 4.013061
H 0.942290 -0.313003 5.020911
C -2.899203 1.905782 2.941863
H -2.632779 2.463924 3.839756
C 3.821331 1.380937 -0.169458
C -6.743535 -2.615799 0.451488
H -7.335838 -2.841722 1.336542
C -1.974864 1.111761 2.323061
H -0.956481 1.010086 2.693384
C 5.661650 1.963813 -1.681817
H 5.988376 2.308089 -2.663333
C 3.319377 2.144199 -2.440834
H 3.668238 2.472236 -3.419713
C 1.822356 4.080549 3.179560
H 1.996367 5.134700 2.969312
C -5.753739 -1.668050 0.520640
H -5.563403 -1.149747 1.458099
C 2.027396 3.146833 2.194936
H 2.369171 3.460667 1.209041
C 1.980923 2.039450 -2.182799
H 1.244406 2.280492 -2.947318
C -6.994579 -3.307579 -0.752000
H -7.784813 -4.054738 -0.794991
C -6.748518 2.381025 1.294090
H -7.732577 2.529671 0.852778
C 6.573896 1.674138 -0.700535
H 7.639927 1.783325 -0.892869
C 1.395102 3.684614 4.465486
H 1.233113 4.435369 5.236829
C -6.397629 3.075144 2.470590
H -7.113414 3.748951 2.937752
C -3.328775 -0.965915 -2.879878
H -2.650307 -0.801500 -3.714691
O -1.352391 -0.358033 0.565408
O -2.035277 0.622221 -1.655930
N 0.106477 1.537354 -0.690592
P 1.883965 -1.860197 0.367983
C 3.708986 -2.020690 0.229305
C 4.507787 -2.247649 1.356740
C 4.315928 -1.883591 -1.018241
C 5.886060 -2.357949 1.230901
H 4.045427 -2.347646 2.340238
C 5.699811 -1.973914 -1.141275
H 3.694170 -1.689496 -1.893336
C 6.483243 -2.219539 -0.020276
H 6.497804 -2.547471 2.111725
H 6.163679 -1.847979 -2.118087
H 7.565160 -2.296481 -0.117956
C 1.378095 -3.410167 1.218616
C 2.202801 -4.533100 1.295750
C 0.052527 -3.513746 1.664242
C 1.720290 -5.727826 1.826195
H 3.227762 -4.484417 0.931805
C -0.419430 -4.699345 2.208908
H -0.614633 -2.654392 1.572796
C 0.414703 -5.812390 2.291081
H 2.374841 -6.596791 1.872256
H -1.449908 -4.759855 2.554614
H 0.040038 -6.746737 2.705642
C -0.574827 2.797812 -0.317545
H -1.632053 2.563596 -0.146363
C -0.444339 3.866819 -1.366722
C 0.374255 4.972554 -1.152446
C -1.114222 3.741161 -2.585934
C 0.533892 5.938400 -2.142167
H 0.894910 5.071330 -0.197796
C -0.955603 4.702095 -3.575832
H -1.747843 2.869667 -2.754340
C -0.128043 5.802006 -3.356545
H 1.180544 6.796137 -1.964603
H -1.478577 4.594831 -4.524887
H -0.001662 6.553501 -4.134243
H -0.160531 3.151081 0.639803
H 1.405182 -3.031255 -2.143526
C 1.320382 -0.982277 -3.274775
O 1.779449 -0.628493 -4.275333
Rh 0.553745 -1.739837 -1.677871
C -0.864929 -3.042872 -1.445240
O -1.652353 -3.876552 -1.325112
I-2
P -0.657799 0.062342 -0.952819
C -2.326643 0.396670 1.126837
C -3.894459 -0.486484 -0.562185
C -5.894350 1.385107 0.678207
H -6.164037 0.837881 -0.222851
C -3.103427 -0.358412 -1.688316
C 2.383918 1.369695 -0.059454
C 1.959149 0.954235 1.308926
C -4.910386 -1.494997 -0.567468
C 1.784351 -0.374133 1.689361
C 1.795010 2.002779 2.270759
C 1.446784 -0.661006 3.039179
H 1.324917 -1.696597 3.348456
C 1.457856 1.693753 -1.034053
C -4.243805 1.989866 2.368837
C -3.610962 0.369200 0.613902
C -5.130903 -2.260776 -1.752298
C 4.193556 1.937187 -1.636323
C -5.212871 2.834053 2.961683
H -4.928980 3.401829 3.848277
C 1.213419 2.732433 4.542455
H 0.917119 2.467948 5.557903
C 1.420865 1.688180 3.608725
C -6.143078 -3.250391 -1.762339
H -6.300298 -3.817231 -2.680202
C 4.772948 1.285465 0.642973
H 4.467642 0.986724 1.644364
C 6.104437 1.429319 0.347761
H 6.851472 1.238625 1.116745
C -4.317270 -2.040175 -2.889421
H -4.495716 -2.634631 -3.785040
C -4.590930 1.225632 1.213220
C 1.266926 0.330596 3.965436
H 1.002110 0.081593 4.993466
C -2.929999 1.908514 2.890359
H -2.675200 2.490862 3.776274
C 3.777851 1.519733 -0.338783
C -6.654769 -2.774628 0.538588
H -7.235070 -2.993655 1.433296
C -1.983700 1.137579 2.275713
H -0.958559 1.080018 2.638389
C 5.575672 2.068208 -1.912851
H 5.875725 2.381066 -2.913226
C 3.211764 2.226975 -2.612627
H 3.533308 2.541591 -3.605337
C 1.795102 4.361077 2.867769
H 1.955493 5.401658 2.589893
C -5.689987 -1.799843 0.576916
H -5.507086 -1.254401 1.500224
C 1.997078 3.370253 1.940470
H 2.320807 3.629006 0.933218
C 1.881233 2.117818 -2.317441
H 1.120807 2.333532 -3.065551
C -6.895990 -3.502544 -0.645482
H -7.667624 -4.269881 -0.664341
C -6.807331 2.221541 1.269689
H -7.798854 2.330424 0.833464
C 6.514047 1.818057 -0.944974
H 7.574191 1.924621 -1.168382
C 1.389785 4.042927 4.181928
H 1.229636 4.838023 4.907833
C -6.471179 2.948205 2.430852
H -7.205678 3.605586 2.892390
C -3.305457 -1.119933 -2.855720
H -2.641161 -0.953514 -3.701518
O -1.325782 -0.338131 0.537181
O -2.072078 0.559586 -1.693597
N 0.051399 1.574803 -0.784984
P 1.950884 -1.772016 0.460930
C 3.776866 -1.924406 0.332310
C 4.586537 -1.912871 1.474053
C 4.370181 -2.066844 -0.921054
C 5.963226 -2.054747 1.362230
H 4.131596 -1.794513 2.459215
C 5.752239 -2.197315 -1.034469
H 3.739440 -2.066295 -1.810774
C 6.547321 -2.194610 0.104959
H 6.583972 -2.050662 2.257131
H 6.205407 -2.302948 -2.018593
H 7.627530 -2.299525 0.015667
C 1.479189 -3.252433 1.446095
C 2.348713 -4.321524 1.668666
C 0.149287 -3.363093 1.876027
C 1.902285 -5.471189 2.316560
H 3.381336 -4.266047 1.328075
C -0.289198 -4.504375 2.532325
H -0.547061 -2.543570 1.689097
C 0.587512 -5.564198 2.754310
H 2.592942 -6.297420 2.477435
H -1.325001 -4.571258 2.860427
H 0.241006 -6.463566 3.260452
C -0.676534 2.807560 -0.415913
H -1.717564 2.528646 -0.215425
C -0.626965 3.872064 -1.477851
C 0.094639 5.045217 -1.272200
C -1.292565 3.687708 -2.692245
C 0.161095 6.020683 -2.263174
H 0.609179 5.193243 -0.320769
C -1.226104 4.657771 -3.683357
H -1.851737 2.765365 -2.853122
C -0.496966 5.826784 -3.471613
H 0.730727 6.932392 -2.090173
H -1.746777 4.504963 -4.627502
H -0.443965 6.586019 -4.250206
H -0.257690 3.193851 0.526677
Rh 0.662862 -1.738446 -1.615115
C -0.697542 -3.077971 -1.162632
O -1.518522 -3.846910 -0.926206
C 1.218101 -2.486823 -3.279717
O 1.588294 -2.887669 -4.298787
H 1.758093 -0.645906 -2.075424
I-3
P -0.658780 0.022016 -0.898249
C -2.367431 0.276266 1.142689
C -3.881049 -0.668103 -0.564495
C -5.937143 1.191134 0.578082
H -6.173858 0.612860 -0.312872
C -3.077262 -0.537498 -1.680761
C 2.242171 1.437184 0.064498
C 1.812029 0.910290 1.391045
C -4.874402 -1.698258 -0.566969
C 1.715241 -0.447348 1.670271
C 1.555724 1.870472 2.421804
C 1.391463 -0.863824 2.988540
H 1.329208 -1.926853 3.211187
C 1.321507 1.796467 -0.903759
C -4.342230 1.869272 2.294931
C -3.638605 0.212553 0.601748
C -5.063590 -2.485566 -1.742736
C 4.061281 2.150594 -1.437337
C -5.336754 2.721610 2.831575
H -5.084414 3.320718 3.707006
C 0.893023 2.381388 4.729806
H 0.614484 2.021503 5.720516
C 1.204484 1.428037 3.730052
C -6.055283 -3.495794 -1.750791
H -6.188990 -4.079186 -2.661999
C 4.623778 1.342464 0.796389
H 4.311453 0.971042 1.771203
C 5.957162 1.512733 0.524631
H 6.697800 1.275291 1.286644
C -4.242415 -2.260193 -2.873508
H -4.397755 -2.868124 -3.764322
C -4.647462 1.066373 1.154054
C 1.149199 0.040422 3.986468
H 0.895241 -0.300909 4.990221
C -3.042657 1.817010 2.855289
H -2.818286 2.424437 3.732720
C 3.636800 1.635478 -0.178778
C -6.606684 -2.996526 0.536162
H -7.194372 -3.213899 1.426464
C -2.068995 1.044955 2.285551
H -1.053422 1.015390 2.676534
C 5.445459 2.304610 -1.691557
H 5.753723 2.684819 -2.665619
C 3.086761 2.498934 -2.401494
H 3.416452 2.882279 -3.366895
C 1.312066 4.169852 3.172400
H 1.359921 5.237497 2.964028
C -5.662148 -2.001970 0.572109
H -5.501819 -1.439843 1.489683
C 1.623294 3.268905 2.185165
H 1.920439 3.622664 1.198521
C 1.754789 2.331024 -2.142130
H 1.004854 2.578484 -2.891284
C -6.817720 -3.746590 -0.639918
H -7.573686 -4.529432 -0.657205
C -6.875114 2.036559 1.114911
H -7.854744 2.120652 0.647476
C 6.376126 1.987337 -0.736105
H 7.437880 2.110021 -0.943235
C 0.935171 3.724167 4.457761
H 0.689022 4.449311 5.231280
C -6.579678 2.805391 2.260012
H -7.333191 3.470864 2.677209
C -3.252866 -1.315935 -2.841027
H -2.588785 -1.141083 -3.684994
O -1.336428 -0.434195 0.571722
O -2.075341 0.412426 -1.689370
N -0.081445 1.592776 -0.693847
P 2.018759 -1.731683 0.357982
C 3.855288 -1.841368 0.403193
C 4.533501 -1.903058 1.627487
C 4.590488 -1.866564 -0.779375
C 5.918450 -1.988650 1.660933
H 3.970531 -1.882134 2.561770
C 5.980559 -1.939155 -0.746295
H 4.072950 -1.824898 -1.735790
C 6.644919 -2.000939 0.471930
H 6.434322 -2.041521 2.618593
H 6.541590 -1.946390 -1.678929
H 7.731818 -2.060309 0.499265
C 1.486014 -3.293742 1.168264
C 2.348675 -4.376772 1.336269
C 0.130065 -3.446157 1.490524
C 1.868578 -5.589380 1.826570
H 3.402132 -4.282909 1.077113
C -0.340509 -4.650971 1.992542
H -0.559919 -2.616167 1.330266
C 0.527782 -5.727918 2.159430
H 2.552510 -6.428032 1.945578
H -1.395554 -4.754635 2.239905
H 0.153916 -6.676347 2.541441
C -0.900813 2.770514 -0.336791
H -1.929394 2.422292 -0.186686
C -0.873508 3.848383 -1.384396
C -0.189058 5.040136 -1.160640
C -1.506731 3.646678 -2.613137
C -0.123163 6.016281 -2.150856
H 0.302765 5.197510 -0.198331
C -1.442160 4.618072 -3.603093
H -2.032905 2.707103 -2.786945
C -0.746722 5.804549 -3.374831
H 0.419757 6.941974 -1.966560
H -1.935501 4.452225 -4.559653
H -0.692656 6.563817 -4.153325
H -0.550738 3.166625 0.629990
H -0.040040 -1.488047 -3.102953
C 0.174968 -3.400795 -1.726346
O -0.231792 -4.476065 -1.811015
Rh 0.822376 -1.563813 -1.753802
C 2.176702 -0.906131 -2.964680
O 2.893883 -0.582520 -3.811676
I-4
P -0.686268 0.014106 -0.920371
C -2.364252 0.281243 1.141058
C -3.890720 -0.693057 -0.538624
C -5.958125 1.135448 0.633206
H -6.198884 0.554924 -0.255188
C -3.103879 -0.553183 -1.665228
C 2.233536 1.423460 0.054009
C 1.806225 0.916832 1.391841
C -4.868434 -1.738036 -0.526836
C 1.747054 -0.434654 1.718382
C 1.534564 1.905748 2.392779
C 1.445287 -0.808967 3.054544
H 1.416595 -1.864427 3.316490
C 1.320248 1.771695 -0.928359
C -4.348520 1.839633 2.325132
C -3.643306 0.194621 0.620981
C -5.057288 -2.532334 -1.698096
C 4.058227 2.198508 -1.416813
C -5.349663 2.672363 2.879986
H -5.094029 3.273994 3.752736
C 0.868295 2.477945 4.686878
H 0.603400 2.143330 5.690155
C 1.200374 1.500363 3.717533
C -6.034635 -3.556520 -1.693067
H -6.168960 -4.144849 -2.601008
C 4.607079 1.400021 0.822337
H 4.292248 1.008710 1.788243
C 5.938031 1.620642 0.576420
H 6.672699 1.404119 1.350433
C -4.248472 -2.302083 -2.836876
H -4.399974 -2.919816 -3.721563
C -4.657415 1.032182 1.188637
C 1.185443 0.122177 4.022572
H 0.950860 -0.190297 5.040429
C -3.039263 1.811358 2.863774
H -2.812746 2.422161 3.738254
C 3.626804 1.660874 -0.169226
C -6.569614 -3.058455 0.598052
H -7.144618 -3.281934 1.495105
C -2.061347 1.057049 2.277957
H -1.039588 1.044932 2.652950
C 5.440396 2.404748 -1.644461
H 5.751943 2.802997 -2.610260
C 3.091925 2.529897 -2.393527
H 3.426257 2.933576 -3.349003
C 1.237606 4.223174 3.070889
H 1.260074 5.284229 2.827117
C -5.639223 -2.050330 0.621422
H -5.476611 -1.484201 1.536090
C 1.569843 3.298015 2.113097
H 1.858245 3.629190 1.116189
C 1.760960 2.324808 -2.155845
H 1.015845 2.562720 -2.913021
C -6.782322 -3.814548 -0.573844
H -7.527098 -4.608211 -0.580981
C -6.902491 1.962703 1.186807
H -7.890612 2.030177 0.734837
C 6.363792 2.118233 -0.673080
H 7.423961 2.281670 -0.858802
C 0.873854 3.811727 4.371100
H 0.610905 4.555421 5.121104
C -6.603059 2.734217 2.329088
H -7.362075 3.384353 2.760250
C -3.272548 -1.343342 -2.818274
H -2.614237 -1.167142 -3.666498
O -1.330409 -0.419506 0.564549
O -2.116059 0.411896 -1.683842
N -0.087124 1.575645 -0.741097
P 2.021734 -1.759640 0.435079
C 3.859825 -1.834207 0.393707
C 4.613855 -1.795981 1.572546
C 4.520508 -1.945766 -0.828953
C 5.999186 -1.871303 1.526592
H 4.109642 -1.708192 2.536497
C 5.910959 -2.007482 -0.877236
H 3.938200 -1.980688 -1.749409
C 6.650123 -1.972345 0.298627
H 6.575127 -1.846886 2.450689
H 6.413864 -2.087113 -1.839334
H 7.737079 -2.023594 0.260846
C 1.573540 -3.300786 1.339814
C 2.485853 -4.333718 1.557661
C 0.239052 -3.483293 1.731759
C 2.077657 -5.522332 2.160136
H 3.523876 -4.219433 1.249168
C -0.159323 -4.660378 2.348224
H -0.492322 -2.692115 1.555506
C 0.759223 -5.686901 2.561668
H 2.801941 -6.320559 2.314647
H -1.197075 -4.782204 2.654189
H 0.441866 -6.614706 3.034677
C -0.901200 2.760770 -0.391674
H -1.928613 2.416286 -0.226743
C -0.884143 3.829707 -1.448639
C -0.211370 5.029806 -1.233507
C -1.520434 3.616123 -2.673889
C -0.159840 6.002290 -2.228071
H 0.281554 5.198072 -0.273766
C -1.469516 4.583599 -3.668503
H -2.040754 2.672036 -2.840222
C -0.785867 5.778446 -3.448557
H 0.373155 6.934876 -2.049666
H -1.965921 4.408692 -4.621854
H -0.743822 6.534997 -4.230406
H -0.540215 3.165431 0.567078
Rh 0.716752 -1.686993 -1.643175
C 1.926486 -0.831249 -2.920612
O 2.627640 -0.460581 -3.756013
C 0.434180 -3.230078 -2.730962
O 0.193762 -4.175859 -3.348160
H -0.358906 -2.504483 -0.757067
II-1
P -0.705792 -0.089646 -0.943772
C -2.383720 0.237520 1.098291
C -3.947098 -0.657757 -0.590584
C -5.927968 1.267922 0.580416
H -6.194403 0.701008 -0.309355
C -3.145439 -0.564167 -1.711746
C 2.297583 1.334560 -0.043128
C 1.873332 0.901315 1.319832
C -4.981513 -1.647433 -0.585522
C 1.716661 -0.441790 1.646089
C 1.673630 1.905922 2.317022
C 1.359787 -0.800298 2.971021
H 1.239959 -1.852665 3.222722
C 1.370904 1.550873 -1.047930
C -4.289134 1.891256 2.276217
C -3.661703 0.214842 0.571779
C -5.209937 -2.425283 -1.760604
C 4.096053 1.913953 -1.627533
C -5.250496 2.769378 2.831328
H -4.968466 3.356893 3.705552
C 1.056940 2.525191 4.609578
H 0.759212 2.214251 5.611323
C 1.295707 1.523874 3.636918
C -6.238625 -3.397882 -1.761006
H -6.402298 -3.974422 -2.671697
C 4.681047 1.386296 0.683186
H 4.382300 1.092645 1.688392
C 6.006241 1.593078 0.396320
H 6.754336 1.463523 1.176921
C -4.388600 -2.232758 -2.897366
H -4.575250 -2.834189 -3.786583
C -4.634918 1.101272 1.137764
C 1.156048 0.149868 3.935797
H 0.876091 -0.142380 4.948255
C -2.984014 1.800236 2.817083
H -2.730065 2.399909 3.691579
C 3.686007 1.540011 -0.314532
C -6.751591 -2.882171 0.531045
H -7.338672 -3.079111 1.426460
C -2.043070 0.998579 2.233663
H -1.024454 0.933533 2.610974
C 5.471900 2.115424 -1.892905
H 5.767275 2.399757 -2.903194
C 3.117685 2.071925 -2.636515
H 3.437692 2.339553 -3.643355
C 1.602232 4.236527 3.003760
H 1.730873 5.291754 2.768305
C -5.771083 -1.922785 0.559603
H -5.582721 -1.368396 1.476555
C 1.837016 3.289036 2.039453
H 2.156752 3.590621 1.042288
C 1.790812 1.899244 -2.354957
H 1.030139 2.025152 -3.123523
C -6.999804 -3.622514 -0.643740
H -7.784010 -4.377189 -0.655130
C -6.833223 2.137298 1.134979
H -7.816715 2.251627 0.682327
C 6.409483 1.962386 -0.904539
H 7.464493 2.123888 -1.119516
C 1.200832 3.853225 4.302035
H 1.016201 4.614552 5.057776
C -6.499062 2.890868 2.279533
H -7.227304 3.574735 2.711638
C -3.358722 -1.332995 -2.871366
H -2.686671 -1.190783 -3.714497
O -1.379060 -0.511895 0.523716
O -2.102496 0.343080 -1.729303
N -0.036174 1.433708 -0.790005
P 1.973116 -1.754996 0.355201
C 3.807545 -1.836915 0.316271
C 4.553983 -1.956332 1.494643
C 4.474095 -1.740520 -0.905047
C 5.940645 -2.002964 1.447748
H 4.042731 -2.018572 2.456837
C 5.865229 -1.770515 -0.950210
H 3.894309 -1.615443 -1.820963
C 6.597647 -1.910071 0.222315
H 6.511775 -2.105784 2.369227
H 6.375000 -1.676933 -1.907533
H 7.685555 -1.938174 0.184686
C 1.470950 -3.310729 1.195600
C 2.354974 -4.362339 1.442367
C 0.107022 -3.492385 1.467822
C 1.890722 -5.565500 1.968755
H 3.414051 -4.250934 1.215889
C -0.348686 -4.687821 2.006725
H -0.599806 -2.690354 1.249933
C 0.542216 -5.729058 2.257707
H 2.592908 -6.377473 2.150944
H -1.409607 -4.812574 2.217184
H 0.180420 -6.670128 2.668713
C -0.768213 2.672717 -0.460271
H -1.815127 2.398823 -0.283006
C -0.683336 3.709988 -1.545413
C 0.062116 4.871599 -1.361898
C -1.333302 3.503828 -2.764582
C 0.166680 5.815473 -2.379772
H 0.565559 5.035290 -0.406978
C -1.230159 4.442957 -3.781984
H -1.908082 2.587878 -2.908255
C -0.477965 5.601142 -3.592086
H 0.755135 6.718374 -2.224912
H -1.739256 4.274232 -4.729731
H -0.396055 6.336200 -4.391128
H -0.372317 3.075267 0.485886
Rh 0.753127 -1.682691 -1.685752
C 1.647047 -3.067165 -2.611631
O 2.134786 -3.918918 -3.218028
H -0.171045 -1.683898 -3.029425
II-2
P -0.666260 -0.076688 -0.925892
C -2.291078 0.243915 1.164608
C -3.920390 -0.559468 -0.503634
C -5.812652 1.404817 0.765883
H -6.121135 0.875002 -0.132829
C -3.139357 -0.470673 -1.640151
C 2.361225 1.244275 -0.002007
C 1.944065 0.759540 1.345834
C -4.976097 -1.526592 -0.487052
C 1.778977 -0.594001 1.616778
C 1.773513 1.719532 2.390758
C 1.454306 -1.010840 2.932717
H 1.328392 -2.072887 3.137935
C 1.432092 1.532913 -0.986271
C -4.113067 1.923039 2.436873
C -3.581554 0.280922 0.668606
C -5.240545 -2.293485 -1.661900
C 4.164723 1.818596 -1.583171
C -5.032262 2.811765 3.044196
H -4.710337 3.362091 3.928739
C 1.217733 2.239747 4.723150
H 0.945539 1.886429 5.718008
C 1.430008 1.280850 3.702779
C -6.286144 -3.247891 -1.648853
H -6.476448 -3.816683 -2.559248
C 4.752519 1.180641 0.698071
H 4.452762 0.865826 1.696457
C 6.081954 1.343234 0.402662
H 6.832017 1.156020 1.169547
C -4.436174 -2.110686 -2.811911
H -4.649101 -2.703545 -3.700949
C -4.511552 1.180716 1.283782
C 1.289103 -0.104090 3.945205
H 1.034283 -0.439010 4.950958
C -2.799023 1.774644 2.941970
H -2.504842 2.340138 3.826735
C 3.753696 1.411469 -0.280824
C -6.749927 -2.733939 0.653828
H -7.325694 -2.923445 1.558173
C -1.899405 0.960935 2.312362
H -0.875729 0.853471 2.663414
C 5.544563 1.974013 -1.858178
H 5.840297 2.284696 -2.860545
C 3.182153 2.056557 -2.572290
H 3.501488 2.350260 -3.572057
C 1.717435 4.018376 3.176406
H 1.837462 5.082977 2.982505
C -5.751723 -1.792745 0.669966
H -5.538650 -1.245304 1.585554
C 1.929777 3.112785 2.167754
H 2.224531 3.456169 1.176402
C 1.853145 1.923219 -2.281544
H 1.091662 2.105011 -3.037973
C -7.031279 -3.464736 -0.519414
H -7.828979 -4.205213 -0.520213
C -6.676093 2.283062 1.371018
H -7.666743 2.440458 0.947898
C 6.486011 1.744097 -0.888386
H 7.544436 1.869408 -1.110545
C 1.350513 3.579937 4.467471
H 1.183246 4.309192 5.258052
C -6.289999 2.988789 2.529461
H -6.985943 3.679631 3.001764
C -3.390578 -1.228742 -2.799821
H -2.737042 -1.094860 -3.659662
O -1.329316 -0.524077 0.546774
O -2.077163 0.412140 -1.670625
N 0.025112 1.436584 -0.720856
P 1.994686 -1.853568 0.270831
C 3.822158 -1.994962 0.221243
C 4.556016 -2.125986 1.406491
C 4.497775 -1.935771 -0.997188
C 5.940261 -2.224402 1.369664
H 4.038146 -2.152627 2.366784
C 5.887228 -2.012618 -1.030395
H 3.921894 -1.820480 -1.916257
C 6.607570 -2.166039 0.148090
H 6.500575 -2.339124 2.296331
H 6.406567 -1.949728 -1.985082
H 7.694046 -2.233352 0.117789
C 1.415705 -3.419921 1.030889
C 2.266661 -4.486696 1.321215
C 0.036651 -3.571011 1.233725
C 1.752067 -5.680023 1.821899
H 3.337782 -4.394774 1.149665
C -0.469529 -4.758455 1.745051
H -0.639963 -2.752164 0.984843
C 0.386917 -5.816648 2.039518
H 2.426818 -6.506079 2.040581
H -1.542030 -4.862300 1.900737
H -0.013249 -6.750444 2.431215
C -0.685300 2.682825 -0.369629
H -1.734966 2.422723 -0.189588
C -0.588233 3.729792 -1.444690
C 0.216553 4.852848 -1.272785
C -1.272411 3.561190 -2.650749
C 0.348259 5.793763 -2.290282
H 0.749483 4.985239 -0.329091
C -1.143086 4.497680 -3.667812
H -1.892995 2.674616 -2.786299
C -0.329350 5.615482 -3.490562
H 0.985161 6.664885 -2.145698
H -1.678138 4.357298 -4.605806
H -0.225708 6.347791 -4.289611
H -0.277743 3.068664 0.578654
H 1.915974 -2.725130 -2.246219
C 0.103111 -1.889694 -3.478530
O -0.295386 -2.068086 -4.548310
Rh 0.791996 -1.643289 -1.750294
TSITMS-β1S
P 0.907606 -0.343687 -0.792429
C 2.792027 -0.486278 1.129886
C 3.938738 0.989064 -0.494317
C 6.445953 -0.405217 0.377856
H 6.487058 0.298957 -0.450587
C 3.108642 0.799471 -1.583889
C -1.639424 -2.554768 -0.192067
C -1.313539 -2.327112 1.245236
C 4.660882 2.223467 -0.407100
C -1.468384 -1.104761 1.893496
C -0.855692 -3.475391 1.971340
C -1.156772 -1.027266 3.278573
H -1.291312 -0.084385 3.803384
C -0.659535 -2.463064 -1.163981
C 5.160396 -1.635420 2.044686
C 3.978121 -0.047151 0.565067
C 4.573157 3.165892 -1.477604
C -3.231140 -3.305870 -1.920149
C 6.362968 -2.251753 2.465688
H 6.312552 -2.978617 3.276906
C -0.035877 -4.486367 4.055924
H 0.220121 -4.366798 5.109071
C -0.519032 -3.357758 3.349966
C 5.260888 4.399126 -1.377510
H 5.183234 5.102172 -2.207655
C -3.976363 -3.186418 0.401000
H -3.763083 -2.982344 1.449049
C -5.228319 -3.598067 0.022473
H -6.006343 -3.720353 0.774375
C 3.758720 2.876073 -2.598988
H 3.708640 3.600017 -3.412969
C 5.195588 -0.671469 0.991966
C -0.691982 -2.106503 3.980154
H -0.459012 -2.012884 5.041429
C 3.920440 -1.975600 2.638699
H 3.908251 -2.703189 3.450278
C -2.946411 -3.004365 -0.555847
C 6.048134 3.800604 0.815114
H 6.605561 4.061056 1.713250
C 2.756190 -1.423149 2.184136
H 1.783366 -1.685440 2.600721
C -4.535910 -3.720092 -2.280847
H -4.739736 -3.931939 -3.330664
C -2.197729 -3.202109 -2.878458
H -2.420747 -3.431043 -3.920277
C -0.256072 -5.832342 2.074451
H -0.164987 -6.801069 1.585032
C 5.404348 2.590928 0.742492
H 5.446000 1.902939 1.584352
C -0.724314 -4.754771 1.365535
H -1.005350 -4.880207 0.320715
C -0.946563 -2.792403 -2.510734
H -0.151862 -2.688399 -3.247969
C 5.987591 4.713954 -0.258682
H 6.505104 5.669064 -0.189677
C 7.592749 -1.028736 0.801244
H 8.537850 -0.810423 0.306874
C -5.517402 -3.857107 -1.333972
H -6.517716 -4.174589 -1.623415
C 0.099979 -5.699922 3.433705
H 0.470513 -6.562594 3.984411
C 7.558025 -1.955910 1.863410
H 8.475429 -2.440273 2.192774
C 3.021366 1.724016 -2.644613
H 2.363203 1.484783 -3.478340
O 1.585206 0.008287 0.706730
O 2.346761 -0.340443 -1.667555
N 0.661589 -2.008808 -0.842464
P -2.054634 0.421990 0.980837
C -3.873543 0.135976 0.949758
C -4.562315 -0.415941 2.036382
C -4.590913 0.515458 -0.184797
C -5.939842 -0.584311 1.986314
H -4.012579 -0.715059 2.930992
C -5.971416 0.342970 -0.237743
H -4.063077 0.961197 -1.029189
C -6.645884 -0.206351 0.846024
H -6.465229 -1.014552 2.838128
H -6.517911 0.643144 -1.130005
H -7.725708 -0.341579 0.804851
C -1.892247 1.696545 2.307961
C -2.979532 2.335311 2.908244
C -0.597524 2.094608 2.670336
C -2.779360 3.354230 3.838043
H -3.995919 2.047679 2.641204
C -0.399991 3.088553 3.620495
H 0.261943 1.605352 2.205720
C -1.492157 3.729826 4.202398
H -3.640626 3.848586 4.285943
H 0.613989 3.372859 3.900478
H -1.337409 4.519259 4.935921
C 1.712017 -3.030523 -0.649032
H 2.645171 -2.503541 -0.417703
C 1.916327 -3.924237 -1.841883
C 1.485518 -5.248660 -1.816473
C 2.522674 -3.429684 -2.999297
C 1.646085 -6.069006 -2.929456
H 1.016865 -5.636586 -0.909952
C 2.682471 -4.245092 -4.111812
H 2.854670 -2.391218 -3.018805
C 2.241898 -5.567008 -4.080433
H 1.302100 -7.101635 -2.897514
H 3.155275 -3.850390 -5.009974
H 2.366405 -6.204979 -4.953923
H 1.453447 -3.635942 0.234082
H -0.020121 2.112467 -0.163518
C -1.851686 0.255261 -2.552478
O -2.524016 -0.042193 -3.446283
Rh -0.862335 1.059443 -1.109928
C -1.593833 3.019488 -1.962532
H -1.606805 2.779187 -3.030981
C -0.305350 3.285860 -1.435877
H 0.484052 3.077991 -2.171955
C -2.904521 3.488194 -1.482708
C -3.181029 3.793019 -0.145029
C -3.950551 3.599148 -2.409216
C -4.442355 4.218374 0.245586
H -2.407038 3.660873 0.608503
C -5.217948 4.015367 -2.018499
H -3.758946 3.349362 -3.454211
C -5.470059 4.333805 -0.688071
H -4.624453 4.447505 1.295782
H -6.011209 4.095249 -2.760694
H -6.460972 4.661251 -0.378127
Si 0.431330 4.677425 -0.364709
C -0.709013 5.667164 0.753689
H -0.135970 6.529084 1.126231
H -1.593246 6.052614 0.232001
H -1.046575 5.096070 1.629266
C 1.848697 3.969536 0.645045
H 2.324292 3.135295 0.114240
H 2.624492 4.725537 0.831920
H 1.502627 3.587374 1.613624
C 1.150862 5.848505 -1.657568
H 1.921659 5.337977 -2.252958
H 0.383402 6.222038 -2.348091
H 1.624302 6.715091 -1.175932
TSITMS-β1R
P 0.734527 -0.203813 -0.696740
C 2.654779 -1.122711 0.937881
C 3.953158 0.507311 -0.394147
C 6.204820 -1.455461 -0.150010
H 6.327489 -0.577133 -0.780070
C 3.057254 0.737732 -1.422371
C -2.031985 -2.289689 -0.251455
C -1.517535 -2.457743 1.138452
C 4.896088 1.539154 -0.083797
C -1.473651 -1.405619 2.047995
C -1.122653 -3.771275 1.542498
C -1.030958 -1.656959 3.373480
H -1.014438 -0.839943 4.092213
C -1.188862 -1.973903 -1.302421
C 4.814193 -2.844634 1.293142
C 3.863930 -0.754754 0.376864
C 4.964327 2.700386 -0.911502
C -3.918517 -2.381009 -1.840260
C 5.901098 -3.742357 1.417616
H 5.763885 -4.636074 2.026884
C -0.197757 -5.279741 3.243651
H 0.180491 -5.421641 4.256461
C -0.638576 -3.988658 2.864964
C 5.880128 3.731680 -0.591935
H 5.916965 4.607492 -1.240840
C -4.335153 -2.864873 0.514123
H -3.971487 -2.970779 1.534863
C -5.666765 -3.047526 0.241246
H -6.352136 -3.295732 1.050319
C 4.079190 2.827184 -2.008000
H 4.144423 3.715571 -2.636317
C 4.966754 -1.660038 0.509938
C -0.617668 -2.901238 3.767263
H -0.272630 -3.070124 4.787865
C 3.571464 -3.112843 1.917731
H 3.468453 -4.012281 2.525230
C -3.420033 -2.516768 -0.511757
C 6.591251 2.515272 1.357063
H 7.209205 2.459190 2.251562
C 2.507024 -2.275265 1.736268
H 1.531991 -2.466432 2.183605
C -5.298296 -2.578821 -2.090603
H -5.659216 -2.467490 -3.113289
C -3.021278 -2.052999 -2.881493
H -3.406165 -1.941176 -3.894878
C -0.762055 -6.127278 1.061249
H -0.821310 -6.966105 0.369258
C 5.728691 1.489692 1.062543
H 5.662894 0.629295 1.725328
C -1.189955 -4.885593 0.663925
H -1.590852 -4.742283 -0.339348
C -1.693343 -1.861158 -2.619528
H -1.000296 -1.596274 -3.416129
C 6.679490 3.646262 0.518207
H 7.371050 4.450779 0.761474
C 7.235330 -2.352305 -0.019943
H 8.172697 -2.174304 -0.544297
C -6.158007 -2.901798 -1.073609
H -7.217555 -3.049732 -1.275776
C -0.250869 -6.327983 2.361691
H 0.089922 -7.316776 2.663247
C 7.090602 -3.505430 0.779079
H 7.916883 -4.207069 0.876874
C 3.120051 1.880037 -2.242675
H 2.391130 1.975220 -3.046066
O 1.541539 -0.340114 0.765608
O 2.078468 -0.189011 -1.697607
N 0.213467 -1.753626 -1.096517
P -1.935647 0.306606 1.494865
C -3.775148 0.234324 1.530114
C -4.486769 -0.233452 2.640679
C -4.476484 0.655575 0.399718
C -5.874857 -0.271678 2.619956
H -3.947333 -0.566245 3.529290
C -5.867579 0.606856 0.374258
H -3.916831 1.009301 -0.469938
C -6.566133 0.147442 1.484737
H -6.421476 -0.632205 3.490345
H -6.403054 0.920768 -0.520239
H -7.654324 0.109484 1.466399
C -1.544390 1.352581 2.955292
C -2.472950 2.240864 3.505722
C -0.206003 1.441771 3.372531
C -2.079253 3.187152 4.450067
H -3.515114 2.202717 3.190674
C 0.179284 2.370882 4.329698
H 0.544097 0.789066 2.920877
C -0.755952 3.253738 4.867720
H -2.816935 3.875363 4.859900
H 1.220879 2.416613 4.645428
H -0.449682 3.992391 5.606391
C 1.103826 -2.919047 -1.293923
H 2.130885 -2.588618 -1.101513
C 1.011321 -3.512008 -2.673376
C 0.433395 -4.763371 -2.872766
C 1.491804 -2.802405 -3.776787
C 0.323292 -5.297753 -4.153674
H 0.067042 -5.323451 -2.010107
C 1.382174 -3.332180 -5.055454
H 1.940164 -1.820884 -3.618001
C 0.794367 -4.581204 -5.247161
H -0.134121 -6.275649 -4.296472
H 1.757753 -2.770452 -5.909410
H 0.706254 -4.995506 -6.250264
H 0.862563 -3.680798 -0.535848
H 0.303130 1.882590 0.621146
C -1.710632 1.285368 -2.189895
O -2.195931 1.291018 -3.239615
Rh -0.799744 1.439382 -0.493291
C -1.849491 3.415473 -0.127839
C -0.586673 3.530324 0.487980
C -2.324868 4.118234 -1.338582
C -3.683219 4.443777 -1.420274
C -1.498663 4.477952 -2.409127
C -4.196723 5.121760 -2.520786
H -4.344924 4.160779 -0.599612
C -2.007191 5.159577 -3.505232
H -0.455727 4.170481 -2.399181
C -3.359412 5.489075 -3.567153
H -5.257872 5.364335 -2.557569
H -1.344024 5.422272 -4.328544
H -3.757462 6.018304 -4.431234
Si 0.935652 4.637901 0.336314
C 1.592263 5.165372 -1.345927
H 0.950433 5.919621 -1.818008
H 2.584249 5.615700 -1.186160
H 1.721138 4.327206 -2.041338
C 2.290647 3.759441 1.300587
H 1.933482 3.504446 2.309124
H 2.596697 2.823810 0.810594
H 3.185308 4.389427 1.406910
C 0.416229 6.198287 1.261914
H 1.239238 6.920799 1.345416
H -0.416442 6.692088 0.741518
H 0.076509 5.953509 2.278138
H -2.678145 3.164795 0.545730
H -0.660006 3.331270 1.567485
TSIITMS-β1R
P -1.068507 -0.216484 -0.573039
C -3.331160 -0.103942 0.840853
C -3.758901 -2.140622 -0.495370
C -6.592676 -1.170193 -0.612983
H -6.302364 -2.046267 -1.189219
C -2.734851 -2.039522 -1.417910
C 0.621234 2.723589 0.006110
C -0.027523 2.627034 1.345213
C -4.278358 -3.444076 -0.211197
C 0.259029 1.605052 2.242560
C -0.926028 3.676873 1.716391
C -0.324629 1.638199 3.536405
H -0.079983 0.856835 4.252712
C 0.051307 2.143705 -1.112232
C -6.001845 0.679725 0.863352
C -4.239866 -0.918096 0.190699
C -3.801600 -4.564402 -0.956358
C 2.430811 3.612165 -1.412777
C -7.353057 1.099202 0.819345
H -7.633911 1.992314 1.378401
C -2.469795 4.671200 3.344453
H -2.935768 4.634204 4.329427
C -1.538607 3.660537 3.002244
C -4.325456 -5.851706 -0.687589
H -3.955064 -6.692016 -1.275210
C 2.440074 4.127650 0.974193
H 1.988872 4.036528 1.961410
C 3.606266 4.832077 0.818037
H 4.067398 5.311009 1.680224
C -2.800090 -4.376129 -1.938211
H -2.449434 -5.239869 -2.502401
C -5.608048 -0.494105 0.151490
C -1.196742 2.627505 3.903096
H -1.641537 2.627697 4.898549
C -5.031347 1.416560 1.585078
H -5.342682 2.304468 2.136111
C 1.823171 3.485511 -0.129163
C -5.707267 -4.944231 1.058505
H -6.434106 -5.099394 1.854099
C -3.716822 1.041270 1.566137
H -2.944184 1.606752 2.086285
C 3.638628 4.339799 -1.539635
H 4.093923 4.419604 -2.527655
C 1.816342 2.996681 -2.528610
H 2.285747 3.091276 -3.508249
C -2.146741 5.713878 1.197503
H -2.377608 6.521736 0.505009
C -5.229874 -3.681550 0.812980
H -5.574951 -2.845525 1.417608
C -1.241255 4.747479 0.838863
H -0.751498 4.794045 -0.133014
C 0.665546 2.273299 -2.382166
H 0.203976 1.777151 -3.234173
C -5.262775 -6.042903 0.293819
H -5.655077 -7.038442 0.493300
C -7.891604 -0.729546 -0.646047
H -8.625649 -1.263359 -1.247104
C 4.218235 4.936061 -0.449373
H 5.147570 5.492460 -0.558104
C -2.776342 5.672853 2.460421
H -3.495228 6.443606 2.732071
C -8.283585 0.411067 0.085145
H -9.318549 0.746680 0.055408
C -2.258754 -3.139014 -2.157403
H -1.463863 -2.973156 -2.882084
O -1.989623 -0.405717 0.813364
O -2.166580 -0.806368 -1.674168
N -1.170201 1.403388 -1.013198
P 1.412335 0.231360 1.750128
C 3.036164 1.042893 2.093449
C 3.293680 1.626910 3.340894
C 4.027710 1.083012 1.116177
C 4.518502 2.227618 3.598214
H 2.529808 1.606843 4.119119
C 5.255032 1.691385 1.369266
H 3.842565 0.651928 0.134865
C 5.502744 2.260774 2.610904
H 4.706623 2.674617 4.573276
H 6.010908 1.715825 0.585767
H 6.462257 2.733902 2.813862
C 1.312971 -0.975994 3.134061
C 2.479465 -1.575350 3.616698
C 0.073744 -1.492085 3.533098
C 2.408639 -2.657561 4.489392
H 3.454420 -1.201107 3.303655
C 0.006353 -2.559222 4.419416
H -0.846222 -1.076402 3.119789
C 1.173584 -3.147700 4.898087
H 3.327379 -3.115250 4.853411
H -0.965139 -2.946259 4.721741
H 1.119450 -3.993353 5.581266
C -2.421922 2.112693 -1.366019
H -3.247460 1.403771 -1.235227
C -2.418986 2.644217 -2.772345
C -2.299356 4.009840 -3.016869
C -2.496575 1.764051 -3.854519
C -2.240860 4.495194 -4.320240
H -2.248087 4.699127 -2.171902
C -2.438258 2.245045 -5.155745
H -2.582908 0.694233 -3.660845
C -2.305575 3.612353 -5.391556
H -2.141182 5.564907 -4.497636
H -2.495962 1.551080 -5.992805
H -2.256209 3.987773 -6.412382
H -2.580183 2.931227 -0.645550
H 3.179483 -3.979437 -1.607573
C 1.215678 -1.925068 -1.987160
O 1.152359 -2.449597 -3.029486
C 3.113122 -1.866232 -1.064673
C 3.430267 -3.317700 -0.763181
C 3.776219 -1.242394 -2.243316
C 3.753362 0.148299 -2.425268
C 4.448343 -2.008344 -3.202238
C 4.424190 0.748794 -3.480114
H 3.160555 0.763194 -1.745215
C 5.114777 -1.407694 -4.267081
H 4.455494 -3.093521 -3.117645
C 5.118462 -0.025864 -4.407200
H 4.396369 1.834300 -3.581573
H 5.633704 -2.032186 -4.993361
H 5.643244 0.444528 -5.237018
Si 5.209334 -3.645241 -0.142092
C 6.310063 -4.455522 -1.441873
H 6.596981 -3.747696 -2.230240
H 7.232345 -4.834629 -0.980863
H 5.806738 -5.306729 -1.920481
C 5.053866 -4.808359 1.334509
H 4.450313 -4.342618 2.127030
H 4.558928 -5.748106 1.054988
H 6.033804 -5.061096 1.760952
C 6.002612 -2.037431 0.436110
H 6.103218 -1.319872 -0.390029
H 5.411349 -1.554885 1.228217
H 7.005792 -2.225761 0.841948
H 3.344408 -1.260614 -0.179198
H 2.784953 -3.647240 0.063803
C 0.349599 -2.852238 0.784380
O -0.276809 -3.805283 0.949426
Rh 0.931084 -1.208225 -0.302268
TSIIITMS-β1R
P -0.235271 0.679477 0.511774
C -1.468849 2.792925 -0.582120
C 0.695747 3.820583 0.019821
C -0.921421 6.277606 0.629782
H 0.138370 6.266301 0.875041
C 1.190366 2.829579 0.846909
C -2.559834 -1.828047 0.699716
C -3.179744 -1.140417 -0.468179
C 1.638914 4.671532 -0.642501
C -2.544849 -1.035536 -1.700036
C -4.509795 -0.638450 -0.303981
C -3.238694 -0.445043 -2.789084
H -2.748318 -0.375130 -3.758059
C -1.818388 -1.132599 1.636181
C -2.917681 5.138181 -0.182788
C -0.768187 3.917846 -0.185278
C 3.031279 4.530930 -0.355953
C -2.203457 -3.893168 1.996596
C -3.653050 6.321372 0.068664
H -4.721998 6.318869 -0.146295
C -6.468937 0.522178 -1.220736
H -6.954132 1.004057 -2.069989
C -5.172092 -0.016407 -1.401605
C 3.966287 5.366861 -1.012150
H 5.023353 5.243167 -0.774189
C -3.579580 -3.987907 -0.018463
H -4.042102 -3.489209 -0.869065
C -3.751067 -5.336996 0.159750
H -4.344221 -5.903798 -0.556381
C 3.459427 3.544268 0.563607
H 4.524067 3.454115 0.783362
C -1.513521 5.113781 0.076297
C -4.507418 0.048940 -2.646797
H -5.018371 0.507564 -3.493806
C -3.557991 3.971764 -0.665910
H -4.629236 4.000851 -0.866894
C -2.789847 -3.227666 0.880664
C 2.187440 6.416853 -2.242925
H 1.864927 7.138913 -2.991217
C -2.851997 2.815804 -0.849307
H -3.324686 1.898254 -1.195181
C -2.398808 -5.286916 2.152442
H -1.936225 -5.781566 3.006882
C -1.441008 -3.143883 2.923489
H -0.988834 -3.658120 3.771334
C -6.464234 -0.205852 1.075119
H -6.976481 -0.286502 2.032662
C 1.255284 5.627991 -1.617017
H 0.203205 5.725313 -1.876529
C -5.206048 -0.733932 0.930425
H -4.726153 -1.232155 1.772028
C -1.256835 -1.800044 2.751619
H -0.652975 -1.221672 3.447681
C 3.558435 6.295501 -1.933810
H 4.286961 6.929346 -2.435971
C -1.664715 7.404974 0.874286
H -1.185191 8.281540 1.306642
C -3.150216 -5.997451 1.252342
H -3.290021 -7.069526 1.380799
C -7.101992 0.436592 -0.007816
H -8.098262 0.855549 0.121942
C -3.043861 7.436691 0.581044
H -3.620400 8.338999 0.776345
C 2.558638 2.695902 1.146119
H 2.854162 1.907007 1.834256
O -0.817233 1.596568 -0.769459
O 0.322375 1.939954 1.446202
N -1.553829 0.265985 1.468983
P -0.819181 -1.693052 -1.932762
C -1.188425 -3.471140 -2.256698
C -2.171979 -3.828299 -3.188320
C -0.505450 -4.479133 -1.577657
C -2.459473 -5.163527 -3.436114
H -2.717155 -3.052716 -3.727709
C -0.804810 -5.818351 -1.813881
H 0.259493 -4.215885 -0.849030
C -1.778153 -6.162290 -2.742943
H -3.221693 -5.426313 -4.167998
H -0.274274 -6.593161 -1.263131
H -2.008807 -7.209900 -2.930721
C -0.323472 -1.080468 -3.592700
C 0.239748 -1.950180 -4.529625
C -0.306504 0.296955 -3.849899
C 0.798960 -1.455638 -5.704337
H 0.252457 -3.022533 -4.338154
C 0.239420 0.784361 -5.030002
H -0.704883 0.991811 -3.109875
C 0.796946 -0.089869 -5.959234
H 1.237532 -2.146547 -6.422496
H 0.243321 1.856805 -5.216952
H 1.233980 0.296073 -6.878546
C -2.411091 1.215074 2.206683
H -2.072425 2.228038 1.958949
C -2.370834 1.010591 3.696601
C -3.502650 0.574060 4.380084
C -1.187953 1.230101 4.407408
C -3.460696 0.354166 5.754259
H -4.426350 0.402131 3.823997
C -1.142805 1.007933 5.777032
H -0.296921 1.553079 3.867059
C -2.279525 0.568679 6.453966
H -4.351702 0.010073 6.277225
H -0.215215 1.177120 6.321642
H -2.241128 0.393496 7.527925
H -3.445290 1.120213 1.838862
H 4.861421 0.463727 1.595816
C 2.526132 -0.878804 1.056665
O 2.300081 -0.461919 2.169157
C 3.967814 -1.280758 0.659585
C 4.807391 0.002777 0.595574
C 4.520520 -2.324873 1.594386
C 4.785366 -3.608934 1.112449
C 4.790872 -2.046474 2.937904
C 5.330240 -4.586839 1.939597
H 4.566824 -3.837699 0.067616
C 5.332374 -3.021649 3.765498
H 4.565908 -1.058600 3.335390
C 5.610241 -4.292943 3.269147
H 5.536622 -5.579233 1.541380
H 5.542389 -2.787468 4.808268
H 6.040703 -5.052181 3.920234
Si 6.557816 -0.197797 -0.102078
C 7.717680 -1.032954 1.123566
H 7.481659 -2.098270 1.245529
H 8.759825 -0.955057 0.784611
H 7.652302 -0.567319 2.116244
C 7.186723 1.543923 -0.462219
H 6.528869 2.060973 -1.174642
H 7.227372 2.146446 0.455936
H 8.197270 1.528657 -0.891346
C 6.479603 -1.193229 -1.697169
H 6.187732 -2.234098 -1.502036
H 5.751396 -0.766562 -2.400179
H 7.456312 -1.213565 -2.198524
H 3.927559 -1.723154 -0.344160
H 4.288912 0.738645 -0.045074
C 2.180062 -0.438338 -1.781461
O 2.870038 -0.050477 -2.619375
Rh 1.035512 -1.121483 -0.343180
H 0.564594 -2.353733 0.707278
H 1.334127 -2.734475 0.003781
TSIVTMS-β1R
P -0.996176 0.280341 0.407367
C -3.545301 -0.233507 -0.216659
C -3.642054 2.201953 0.201843
C -6.380307 1.647427 1.308043
H -5.963435 2.647955 1.399124
C -2.427277 2.364117 0.838760
C 0.851417 -2.639692 0.569423
C -0.139862 -3.139828 -0.427248
C -4.192626 3.333380 -0.480551
C -0.254502 -2.587799 -1.699967
C -0.963420 -4.247007 -0.052367
C -1.193879 -3.135007 -2.611225
H -1.275603 -2.710935 -3.609909
C 0.525012 -1.628897 1.455575
C -6.147301 -0.690137 0.654614
C -4.276386 0.861631 0.208097
C -3.519678 4.590491 -0.399467
C 3.125823 -2.682655 1.518802
C -7.454686 -0.921066 1.145689
H -7.857509 -1.932410 1.083851
C -2.755122 -5.836385 -0.586362
H -3.483427 -6.213793 -1.304703
C -1.919907 -4.760765 -0.975348
C -4.067370 5.713517 -1.065129
H -3.544335 6.666617 -0.983487
C 2.537949 -4.305739 -0.206319
H 1.808582 -4.728774 -0.895740
C 3.807473 -4.822056 -0.151923
H 4.078437 -5.656205 -0.797446
C -2.304707 4.693605 0.320832
H -1.805033 5.660967 0.367291
C -5.598491 0.626904 0.709411
C -2.003941 -4.181813 -2.260920
H -2.722452 -4.585387 -2.975002
C -5.367236 -1.752398 0.137040
H -5.799845 -2.752017 0.096492
C 2.157920 -3.218346 0.620081
C -5.859861 4.357523 -1.920421
H -6.757250 4.267961 -2.530219
C -4.082908 -1.534630 -0.276888
H -3.446708 -2.335847 -0.651898
C 4.434388 -3.223158 1.536533
H 5.163685 -2.779321 2.215653
C 2.757746 -1.622582 2.378985
H 3.513636 -1.195855 3.039807
C -1.686361 -5.905080 1.571523
H -1.592778 -6.361965 2.555574
C -5.362745 3.252408 -1.276721
H -5.862829 2.292154 -1.385024
C -0.863353 -4.863812 1.223216
H -0.117849 -4.496407 1.928072
C 1.484417 -1.124112 2.365800
H 1.198205 -0.297789 3.013239
C -5.215210 5.606740 -1.805950
H -5.622755 6.477109 -2.316951
C -7.639398 1.387854 1.788252
H -8.213605 2.188571 2.251053
C 4.770810 -4.272253 0.720864
H 5.778009 -4.685299 0.744267
C -2.647231 -6.395001 0.660509
H -3.293244 -7.222282 0.948741
C -8.192015 0.093674 1.697506
H -9.193893 -0.097292 2.077613
C -1.747801 3.594844 0.916764
H -0.791772 3.621978 1.439551
O -2.244660 -0.082804 -0.641987
O -1.834001 1.267615 1.436507
N -0.776809 -1.023001 1.429507
P 0.786124 -1.125872 -2.194696
C 2.406610 -1.923845 -2.526652
C 2.514330 -3.031470 -3.375761
C 3.553828 -1.425489 -1.911000
C 3.753539 -3.607438 -3.624202
H 1.621485 -3.439262 -3.852832
C 4.793702 -2.008976 -2.151343
H 3.463040 -0.585456 -1.221323
C 4.896307 -3.092857 -3.015288
H 3.828718 -4.462690 -4.294149
H 5.679398 -1.612747 -1.655346
H 5.866860 -3.548369 -3.206707
C 0.166602 -0.687837 -3.868649
C 0.978704 -0.695822 -5.003864
C -1.136513 -0.180755 -3.973784
C 0.494090 -0.222933 -6.221430
H 2.001180 -1.064668 -4.942730
C -1.620387 0.276625 -5.191299
H -1.769758 -0.136352 -3.085769
C -0.804600 0.257934 -6.320600
H 1.142526 -0.231253 -7.096156
H -2.635285 0.665218 -5.255027
H -1.180781 0.628402 -7.272675
C -1.794099 -1.530854 2.372059
H -2.708461 -0.944901 2.217405
C -1.361843 -1.441650 3.810057
C -1.120812 -2.597370 4.548328
C -1.175828 -0.195478 4.414290
C -0.698038 -2.517366 5.872410
H -1.267331 -3.571445 4.077368
C -0.752983 -0.113742 5.734237
H -1.346485 0.709657 3.829430
C -0.511960 -1.275067 6.466292
H -0.508815 -3.428287 6.438256
H -0.609457 0.861823 6.196250
H -0.178526 -1.208935 7.500741
H -2.030213 -2.573909 2.107864
H 2.806261 4.175166 1.973122
C 1.815347 1.939844 0.732081
O 1.219205 2.134028 1.777918
C 3.149109 2.662747 0.458000
C 3.078384 4.121216 0.907842
C 4.227390 1.847902 1.136889
C 5.162592 1.139867 0.378279
C 4.282579 1.745408 2.530826
C 6.141744 0.362670 0.991922
H 5.121175 1.205684 -0.711370
C 5.265489 0.979319 3.146140
H 3.536927 2.264343 3.132772
C 6.198728 0.283949 2.379441
H 6.866605 -0.177021 0.383036
H 5.302314 0.920424 4.233284
H 6.970466 -0.312682 2.864001
Si 4.637702 5.151783 0.600901
C 6.004613 4.755338 1.836192
H 6.451376 3.768530 1.656495
H 6.806142 5.504035 1.770921
H 5.625284 4.762320 2.867094
C 4.151288 6.962284 0.797890
H 3.382603 7.250651 0.068543
H 3.745807 7.155174 1.800178
H 5.012970 7.627761 0.655021
C 5.261045 4.849232 -1.150712
H 5.663955 3.833129 -1.258564
H 4.457419 4.971104 -1.889700
H 6.063776 5.551307 -1.412060
H 3.328654 2.622401 -0.624582
H 2.244120 4.605335 0.368574
C -0.112496 2.237045 -1.941328
O -0.642265 3.019091 -2.603019
Rh 0.831346 0.949199 -0.892401
H 1.986264 0.585064 0.338713
H 2.076507 1.311688 -1.848346
TSIV’TMS-β1R
P -0.249254 0.820096 0.542861
C -0.639194 2.961149 -1.054163
C 1.618268 3.437619 -0.156617
C 0.788086 6.320458 -0.287303
H 1.733114 6.060748 0.184694
C 1.628752 2.541754 0.895224
C -3.140953 -1.099574 0.779720
C -3.419809 -0.581223 -0.589814
C 2.881680 3.826065 -0.711122
C -2.610056 -0.870511 -1.685280
C -4.602517 0.207609 -0.758575
C -2.990260 -0.377578 -2.962539
H -2.382850 -0.619828 -3.830792
C -2.354633 -0.383973 1.661254
C -1.306383 5.649065 -1.338831
C 0.312208 3.898132 -0.687528
C 4.087032 3.353055 -0.106899
C -3.428871 -2.835429 2.505531
C -1.656224 7.017352 -1.434202
H -2.620226 7.273117 -1.874824
C -6.088569 1.530997 -2.197782
H -6.320004 1.918252 -3.190340
C -4.936777 0.721808 -2.043779
C 5.336953 3.739341 -0.647710
H 6.243235 3.371460 -0.164502
C -4.584694 -3.090273 0.370263
H -4.825861 -2.714176 -0.622896
C -5.106990 -4.285658 0.794526
H -5.757894 -4.855441 0.132942
C 4.019851 2.485524 1.009949
H 4.948993 2.139694 1.465928
C -0.045518 5.283024 -0.777116
C -4.106495 0.394869 -3.137290
H -4.371487 0.760469 -4.129837
C -2.201066 4.637994 -1.766506
H -3.158552 4.931372 -2.196908
C -3.722252 -2.334487 1.203411
C 4.220717 4.977916 -2.380017
H 4.276731 5.592578 -3.276797
C -1.884366 3.317359 -1.612309
H -2.564560 2.514893 -1.902291
C -3.983171 -4.072126 2.913706
H -3.743433 -4.442179 3.910761
C -2.591619 -2.083227 3.362583
H -2.357051 -2.478584 4.350461
C -6.582597 1.292810 0.145967
H -7.231461 1.510301 0.993125
C 2.993604 4.630883 -1.872778
H 2.086932 4.965458 -2.372380
C -5.472694 0.506056 0.324491
H -5.247825 0.101952 1.310904
C -2.075166 -0.885145 2.955297
H -1.411037 -0.309968 3.597841
C 5.408234 4.539376 -1.757951
H 6.374534 4.826182 -2.168481
C 0.414151 7.637306 -0.382649
H 1.071652 8.411793 0.008478
C -4.801012 -4.787208 2.077387
H -5.219680 -5.738392 2.401786
C -6.894050 1.818042 -1.126925
H -7.776506 2.442267 -1.254230
C -0.815305 7.996196 -0.972864
H -1.097936 9.044683 -1.045929
C 2.811105 2.066235 1.491753
H 2.717884 1.375895 2.329296
O -0.384969 1.617870 -0.930193
O 0.436967 2.074793 1.406228
N -1.758693 0.858939 1.269290
P -1.041853 -1.874587 -1.514143
C -1.717967 -3.576262 -1.382142
C -2.717652 -4.028646 -2.251517
C -1.228838 -4.435138 -0.398955
C -3.208808 -5.322387 -2.144238
H -3.112700 -3.358453 -3.016999
C -1.731469 -5.728701 -0.283100
H -0.461761 -4.074799 0.287886
C -2.717565 -6.173003 -1.155586
H -3.982527 -5.668136 -2.828394
H -1.352185 -6.386920 0.496484
H -3.110534 -7.184580 -1.064680
C -0.342619 -1.825241 -3.215720
C -0.094511 -2.980027 -3.959376
C 0.081632 -0.588715 -3.723646
C 0.553005 -2.899977 -5.190461
H -0.403501 -3.951705 -3.576771
C 0.714515 -0.511207 -4.956076
H -0.081044 0.319644 -3.138519
C 0.953935 -1.668925 -5.693402
H 0.743617 -3.810495 -5.756425
H 1.037025 0.456756 -5.335863
H 1.458742 -1.608427 -6.656101
C -2.491004 2.099881 1.598726
H -1.880303 2.944564 1.257936
C -2.786978 2.238912 3.067735
C -4.094717 2.145677 3.536908
C -1.750148 2.441271 3.981722
C -4.369292 2.244272 4.898308
H -4.904910 1.994500 2.821026
C -2.020791 2.536535 5.340348
H -0.725739 2.507517 3.613539
C -3.331714 2.436075 5.802328
H -5.396005 2.166595 5.252511
H -1.206093 2.691497 6.046011
H -3.541761 2.508958 6.868196
H -3.428074 2.123320 1.020438
H 4.584291 -1.777577 3.077373
C 2.237754 -1.790727 1.538950
O 1.949615 -1.913108 2.710086
C 3.715064 -1.698686 1.091505
C 4.618516 -1.133931 2.185655
C 4.137226 -3.077645 0.636567
C 4.480509 -3.320867 -0.694699
C 4.178426 -4.138979 1.546235
C 4.889119 -4.586570 -1.104196
H 4.428703 -2.503650 -1.416450
C 4.583495 -5.403785 1.138581
H 3.883113 -3.965808 2.581554
C 4.946209 -5.630369 -0.186819
H 5.160709 -4.756792 -2.144839
H 4.615747 -6.219400 1.859430
H 5.267304 -6.621017 -0.504542
Si 6.419414 -0.863516 1.653769
C 7.412270 -2.461158 1.733074
H 7.077068 -3.183038 0.976795
H 8.480024 -2.265883 1.564067
H 7.311456 -2.941591 2.715884
C 7.183196 0.380742 2.849116
H 6.675669 1.354914 2.810957
H 7.122198 0.021802 3.885285
H 8.243655 0.551841 2.620017
C 6.477667 -0.169738 -0.100320
H 6.297886 -0.959858 -0.842182
H 5.721561 0.611330 -0.264894
H 7.461895 0.267378 -0.317808
H 3.764546 -1.033350 0.220269
H 4.213927 -0.162900 2.516781
C 1.973364 -0.480904 -1.249095
O 2.736035 -0.013107 -1.973236
Rh 0.694104 -1.200381 0.065596
H -0.308396 -1.775611 1.169573
H 1.582098 -2.573761 0.629473
TSVTMS-β1R
P 0.289689 0.754267 -0.543022
C 1.127155 2.839682 0.919341
C -0.927853 3.798720 -0.061402
C 0.634995 6.364332 -0.186377
H -0.351967 6.319030 -0.641928
C -1.185750 2.843318 -1.027265
C 2.897326 -1.602508 -0.634674
C 3.227324 -1.066397 0.716912
C -2.033875 4.559272 0.437824
C 2.370121 -1.202044 1.806618
C 4.499098 -0.431457 0.879409
C 2.786715 -0.707174 3.070888
H 2.136221 -0.832777 3.933195
C 2.202119 -0.838917 -1.551588
C 2.487137 5.265778 0.958882
C 0.455392 3.952966 0.449085
C -3.325762 4.382604 -0.145430
C 2.986989 -3.432151 -2.285811
C 3.190868 6.493286 0.923387
H 4.192549 6.525818 1.352795
C 6.115634 0.760079 2.291798
H 6.378553 1.161626 3.270821
C 4.873761 0.094516 2.148938
C -4.416681 5.148764 0.333156
H -5.390957 5.006845 -0.136232
C 4.135700 -3.712914 -0.151135
H 4.417132 -3.324964 0.826953
C 4.543717 -4.965622 -0.534641
H 5.150739 -5.566303 0.141132
C -3.504267 3.427729 -1.174759
H -4.497659 3.297810 -1.606095
C 1.168001 5.195988 0.414891
C 3.989714 -0.074269 3.236547
H 4.282725 0.301453 4.217362
C 3.080446 4.101981 1.506640
H 4.083727 4.168171 1.928282
C 3.340558 -2.910859 -1.007159
C -2.993747 6.177255 1.976258
H -2.874435 6.859841 2.815870
C 2.419551 2.906192 1.477095
H 2.857131 1.986296 1.864610
C 3.413880 -4.731825 -2.647452
H 3.126641 -5.116411 -3.626329
C 2.225003 -2.633387 -3.170869
H 1.940972 -3.043187 -4.139731
C 6.620032 0.342474 -0.025349
H 7.308851 0.429912 -0.864206
C -1.912891 5.463211 1.524120
H -0.946676 5.579775 2.010298
C 5.420429 -0.301581 -0.194111
H 5.163480 -0.725159 -1.164421
C 1.853926 -1.366289 -2.819402
H 1.260340 -0.747645 -3.490184
C -4.258227 6.032187 1.368625
H -5.105559 6.611006 1.731403
C 1.348685 7.535944 -0.216095
H 0.917685 8.416079 -0.690264
C 4.176279 -5.485790 -1.793193
H 4.502364 -6.482998 -2.083854
C 6.971827 0.886953 1.229076
H 7.925902 1.396768 1.350047
C 2.636718 7.609792 0.353603
H 3.189998 8.546729 0.327752
C -2.458461 2.651862 -1.594994
H -2.571116 1.880753 -2.356070
O 0.531956 1.601859 0.884237
O -0.161657 2.048958 -1.495746
N 1.795941 0.499279 -1.238519
P 0.685542 -1.987580 1.621002
C 1.128087 -3.763845 1.475935
C 2.033503 -4.356290 2.364308
C 0.549766 -4.539671 0.472080
C 2.340984 -5.705658 2.257563
H 2.496347 -3.754366 3.148408
C 0.866755 -5.891152 0.358919
H -0.145339 -4.074280 -0.228766
C 1.758855 -6.473634 1.251075
H 3.042715 -6.159186 2.956147
H 0.415341 -6.486350 -0.432798
H 2.006344 -7.530374 1.162104
C -0.027234 -1.871266 3.314758
C -0.430196 -2.997158 4.035916
C -0.310937 -0.601072 3.837453
C -1.089435 -2.857755 5.254867
H -0.238434 -3.994341 3.643355
C -0.956331 -0.465084 5.058229
H -0.024018 0.291506 3.277849
C -1.349374 -1.595285 5.771997
H -1.398777 -3.747181 5.801593
H -1.164084 0.529706 5.448520
H -1.862846 -1.488062 6.725904
C 2.720469 1.578424 -1.655101
H 2.264716 2.534781 -1.375129
C 3.020698 1.563977 -3.129029
C 4.284622 1.204251 -3.591021
C 2.026649 1.890501 -4.054633
C 4.554362 1.157857 -4.955806
H 5.063850 0.956970 -2.867346
C 2.292258 1.843445 -5.416451
H 1.036300 2.166438 -3.691268
C 3.556902 1.473434 -5.870533
H 5.544944 0.869700 -5.304212
H 1.509874 2.096492 -6.130248
H 3.763350 1.434465 -6.938887
H 3.653737 1.482805 -1.078004
H -4.761595 0.025394 -2.187444
C -2.613772 -1.512880 -1.344580
O -2.423175 -1.480603 -2.540711
C -4.040449 -1.448057 -0.762118
C -4.714922 -0.116215 -1.095511
C -4.802369 -2.662863 -1.238161
C -5.111369 -3.688244 -0.342663
C -5.198550 -2.797917 -2.572691
C -5.827811 -4.808269 -0.755632
H -4.788404 -3.601169 0.696381
C -5.912748 -3.914739 -2.986778
H -4.933819 -2.023451 -3.290672
C -6.236237 -4.920966 -2.079433
H -6.065871 -5.592922 -0.039053
H -6.219698 -4.001878 -4.028051
H -6.801331 -5.792442 -2.406287
Si -6.426863 0.126943 -0.316329
C -7.777476 -0.822723 -1.221705
H -7.698406 -1.903736 -1.046724
H -8.770246 -0.497112 -0.881974
H -7.724541 -0.661353 -2.306832
C -6.811402 1.972994 -0.377519
H -6.081201 2.530728 0.226279
H -6.779463 2.366313 -1.403465
H -7.810129 2.184054 0.027568
C -6.357571 -0.404327 1.488333
H -6.251795 -1.492896 1.585943
H -5.507098 0.065673 2.001496
H -7.272671 -0.112408 2.020605
H -3.948157 -1.532278 0.330452
H -4.079340 0.701731 -0.714642
C -2.094766 -0.115236 1.284633
O -2.764911 0.545792 1.947784
Rh -0.937968 -1.091115 0.023352
H -0.023859 -1.806742 -1.078554
H -1.931435 -2.390727 -0.548807
TSITMS-α1S
P 0.742957 -0.546252 -0.841228
C 2.641262 -0.977928 1.006187
C 3.923536 0.335590 -0.643675
C 6.245331 -1.398205 0.137203
H 6.361481 -0.686950 -0.678219
C 3.048436 0.264232 -1.711857
C -2.033198 -2.309251 0.064812
C -1.543585 -2.022428 1.444955
C 4.805574 1.461037 -0.571846
C -1.497720 -0.742369 1.992724
C -1.164613 -3.157100 2.234001
C -1.080320 -0.595502 3.342898
H -1.057784 0.396267 3.788137
C -1.161956 -2.399366 -1.007141
C 4.846455 -2.472951 1.822511
C 3.858242 -0.707758 0.406083
C 4.827297 2.406304 -1.642071
C -3.891973 -2.909964 -1.442415
C 5.963186 -3.257712 2.196586
H 5.835471 -3.987874 2.996271
C -0.289599 -4.090535 4.331849
H 0.062230 -3.921214 5.349940
C -0.712720 -2.972647 3.572753
C 5.683405 3.531024 -1.559502
H 5.685481 4.239479 -2.388053
C -4.352502 -2.598106 0.933703
H -4.003927 -2.374529 1.940757
C -5.679558 -2.864037 0.712117
H -6.378787 -2.846309 1.546698
C 3.953470 2.235024 -2.743632
H 3.980612 2.963914 -3.553478
C 4.987526 -1.503061 0.783368
C -0.697496 -1.665402 4.104874
H -0.375354 -1.518535 5.136325
C 3.587791 -2.647358 2.447574
H 3.490184 -3.386243 3.243371
C -3.419293 -2.597707 -0.134289
C 6.436623 2.819688 0.611487
H 7.050001 2.995015 1.493651
C 2.501004 -1.923575 2.042753
H 1.516150 -2.056565 2.489737
C -5.269636 -3.169328 -1.640676
H -5.612669 -3.396261 -2.650378
C -2.970036 -2.967050 -2.511741
H -3.336202 -3.193064 -3.512949
C -0.804442 -5.550303 2.489834
H -0.853187 -6.557100 2.077505
C 5.625029 1.714156 0.557772
H 5.593794 1.021142 1.396110
C -1.217498 -4.484646 1.730040
H -1.595996 -4.653660 0.722633
C -1.641737 -2.724222 -2.299379
H -0.931411 -2.754537 -3.123579
C 6.476267 3.736541 -0.460356
H 7.125397 4.608549 -0.406818
C 7.306425 -2.180715 0.517750
H 8.260414 -2.082057 0.002547
C -6.148283 -3.144467 -0.589179
H -7.205486 -3.347051 -0.752878
C -0.325578 -5.354434 3.803121
H 0.000594 -6.208211 4.394335
C 7.171325 -3.116011 1.564870
H 8.021705 -3.728296 1.859315
C 3.060810 1.197526 -2.768394
H 2.344817 1.062230 -3.577667
O 1.516545 -0.289941 0.626864
O 2.129527 -0.757728 -1.771457
N 0.241443 -2.150365 -0.847746
P -1.939113 0.779010 0.986678
C -3.779182 0.662595 1.034193
C -4.500394 0.527967 2.225926
C -4.475127 0.689908 -0.174547
C -5.888440 0.466009 2.206636
H -3.971116 0.473622 3.178786
C -5.864063 0.610818 -0.198299
H -3.908109 0.761708 -1.104383
C -6.572255 0.512696 0.993728
H -6.439464 0.375216 3.141782
H -6.389592 0.623781 -1.152034
H -7.659817 0.459441 0.979589
C -1.545999 2.126634 2.183043
C -2.492785 2.974742 2.760052
C -0.189001 2.349495 2.465405
C -2.097075 4.014716 3.599701
H -3.552221 2.838049 2.548429
C 0.200526 3.363782 3.327029
H 0.569477 1.711919 2.005691
C -0.753598 4.206490 3.892960
H -2.851404 4.672503 4.029499
H 1.259213 3.522353 3.526946
H -0.444560 5.019242 4.548800
C 1.138476 -3.322567 -0.750396
H 2.158712 -2.945444 -0.614474
C 1.082987 -4.223066 -1.953351
C 0.478113 -5.474448 -1.869686
C 1.607894 -3.802032 -3.177434
C 0.383804 -6.293439 -2.991346
H 0.073956 -5.806952 -0.911660
C 1.513254 -4.615823 -4.299008
H 2.075672 -2.818826 -3.240855
C 0.897016 -5.862725 -4.208837
H -0.094750 -7.268443 -2.913291
H 1.922035 -4.277519 -5.249979
H 0.822484 -6.498921 -5.089285
H 0.878385 -3.889584 0.157062
H 0.319874 2.010100 -0.304069
C -1.796902 0.453313 -2.645772
O -2.421270 0.197048 -3.587717
Rh -0.760078 1.126050 -1.185768
C -1.054071 3.190523 -2.018014
H -0.951545 2.912356 -3.077340
C 0.228135 3.255813 -1.405490
H 1.061355 2.958581 -2.049988
C 0.711244 4.189411 -0.346511
C 2.057980 4.097198 0.030153
C -0.069030 5.185792 0.238249
C 2.609186 4.976984 0.949564
H 2.678604 3.315986 -0.413551
C 0.481249 6.073377 1.158055
H -1.117498 5.283928 -0.027732
C 1.820273 5.975998 1.516974
H 3.661274 4.885188 1.217617
H -0.149924 6.843245 1.600001
H 2.248878 6.675311 2.233384
Si -2.666891 4.152616 -1.892155
C -3.860397 3.345457 -3.108248
H -4.727051 4.002969 -3.265427
H -3.391812 3.173661 -4.086904
H -4.238369 2.379464 -2.748328
C -3.569947 4.248931 -0.242105
H -2.964276 4.545728 0.622220
H -4.386032 4.979084 -0.347620
H -4.030549 3.279922 -0.004619
C -2.347123 5.897278 -2.552115
H -1.589357 6.445847 -1.978951
H -1.995813 5.842107 -3.591756
H -3.272335 6.490643 -2.547304
TSITMS-α1R
P -0.488290 0.302412 -0.757032
C -1.816956 1.603762 1.171099
C -3.711331 0.763277 -0.176236
C -5.027562 3.379003 0.499316
H -5.499519 2.720603 -0.226659
C -3.024726 0.349178 -1.301709
C 2.834901 1.106939 -0.244443
C 2.429116 1.189097 1.188750
C -4.959247 0.126072 0.119974
C 2.032072 0.070684 1.914994
C 2.554160 2.457920 1.838122
C 1.783248 0.204279 3.306726
H 1.496203 -0.673580 3.882166
C 1.939061 1.312422 -1.279469
C -3.152618 3.918109 1.961438
C -3.105088 1.791523 0.700794
C -5.493961 -0.826021 -0.799124
C 4.634972 0.796458 -1.904751
C -3.820149 5.114558 2.317094
H -3.331081 5.787703 3.021810
C 2.321547 3.842347 3.851457
H 2.078764 3.910852 4.912238
C 2.254062 2.573617 3.226275
C -6.736585 -1.443353 -0.516625
H -7.130546 -2.159769 -1.238453
C 5.191909 0.711168 0.469498
H 4.887125 0.764509 1.513630
C 6.507612 0.487310 0.153556
H 7.239597 0.360854 0.949665
C -4.761132 -1.163762 -1.961708
H -5.170911 -1.904971 -2.647005
C -3.774897 3.009222 1.052436
C 1.889741 1.411550 3.942168
H 1.689161 1.492326 5.010939
C -1.869465 3.617484 2.478653
H -1.405914 4.311007 3.180902
C 4.213132 0.868405 -0.544729
C -6.873568 -0.254626 1.569129
H -7.403048 -0.050679 2.498436
C -1.206856 2.490628 2.080790
H -0.210876 2.247330 2.444327
C 5.998946 0.555158 -2.198457
H 6.300120 0.499815 -3.244817
C 3.680260 0.984306 -2.929918
H 4.000796 0.918583 -3.969459
C 3.016822 4.844497 1.774890
H 3.324241 5.728689 1.218569
C -5.679693 0.372695 1.317206
H -5.268926 1.067011 2.047215
C 2.963904 3.626994 1.143746
H 3.237789 3.544960 0.092425
C 2.373145 1.246203 -2.625764
H 1.634493 1.392529 -3.412332
C -7.418682 -1.164421 0.638921
H -8.371498 -1.648574 0.846234
C -5.642008 4.553816 0.852912
H -6.599947 4.814963 0.406441
C 6.918733 0.402788 -1.193721
H 7.965392 0.219089 -1.430396
C 2.683822 4.958069 3.141791
H 2.728926 5.929494 3.630842
C -5.041914 5.429018 1.781924
H -5.543270 6.354425 2.059473
C -3.533901 -0.608532 -2.198297
H -2.927255 -0.885588 -3.058641
O -1.087342 0.501348 0.797201
O -1.798183 0.911485 -1.589877
N 0.555571 1.594704 -1.024449
P 1.774289 -1.560048 1.060085
C 3.486167 -2.234407 0.989253
C 4.317957 -2.299863 2.113204
C 3.966209 -2.689825 -0.238951
C 5.597225 -2.831033 2.010384
H 3.956623 -1.937188 3.076977
C 5.251053 -3.215287 -0.344624
H 3.320993 -2.616402 -1.117401
C 6.064108 -3.290311 0.780143
H 6.235849 -2.882331 2.891058
H 5.617996 -3.559835 -1.309943
H 7.068566 -3.703173 0.699609
C 0.980463 -2.589281 2.362859
C 1.471813 -3.843534 2.735118
C -0.283408 -2.198280 2.836888
C 0.727943 -4.681564 3.564745
H 2.443429 -4.177690 2.371978
C -1.013071 -3.027154 3.677988
H -0.702337 -1.238787 2.527452
C -0.511752 -4.276448 4.041747
H 1.127134 -5.656993 3.838487
H -1.985774 -2.699690 4.042689
H -1.091195 -4.930941 4.690581
C 0.157138 3.019527 -1.028910
H -0.906617 3.069699 -0.767327
C 0.392564 3.694520 -2.352646
C 1.386091 4.660510 -2.489770
C -0.370708 3.342965 -3.468480
C 1.627797 5.261395 -3.722091
H 1.977056 4.944339 -1.616965
C -0.131305 3.939370 -4.699402
H -1.146224 2.584106 -3.358753
C 0.871579 4.898587 -4.829803
H 2.410701 6.012273 -3.816745
H -0.730613 3.657543 -5.563895
H 1.058852 5.363723 -5.796360
H 0.709646 3.542338 -0.231686
H -0.898703 -2.085675 0.119990
C 1.071629 -1.677323 -2.724969
O 1.437824 -1.658823 -3.824908
Rh 0.297477 -1.803985 -0.972914
C 0.468389 -4.009688 -1.004734
C -0.781528 -3.784794 -0.367737
C 0.686839 -4.657074 -2.349743
H 0.165832 -4.155796 -3.171888
H 1.755890 -4.642278 -2.599099
H 0.363922 -5.710445 -2.337601
C -2.159972 -4.042607 -0.843946
C -3.180019 -3.970461 0.116064
C -2.515446 -4.400978 -2.149323
C -4.498236 -4.259738 -0.203579
H -2.916531 -3.681798 1.136098
C -3.835374 -4.699199 -2.469754
H -1.760517 -4.451732 -2.927826
C -4.832448 -4.635610 -1.501977
H -5.268108 -4.191027 0.563780
H -4.083456 -4.988148 -3.490451
H -5.864180 -4.875150 -1.757415
H -0.723050 -3.885513 0.720101
H 1.266069 -4.257713 -0.295818
TSITMS-β2R
P 0.947917 -0.126470 -0.475711
C 3.100196 -0.756939 1.047865
C 4.018623 1.085488 -0.322981
C 6.610872 -0.405182 -0.171582
H 6.538190 0.473303 -0.809040
C 3.062405 1.122040 -1.321461
C -1.479957 -2.650158 0.099678
C -1.075678 -2.279837 1.486925
C 4.759034 2.281741 -0.053591
C -1.473772 -1.072940 2.055483
C -0.252168 -3.181930 2.230044
C -0.968732 -0.718469 3.337408
H -1.217965 0.254241 3.757259
C -0.736429 -2.235841 -0.998362
C 5.571816 -2.029898 1.317970
C 4.198432 -0.167394 0.446217
C 4.567344 3.428326 -0.882997
C -3.091236 -3.721368 -1.435218
C 6.818824 -2.692821 1.407614
H 6.880284 -3.592330 2.020987
C 1.055349 -3.699659 4.242358
H 1.405832 -3.394850 5.228690
C 0.210626 -2.816468 3.527255
C 5.303659 4.608711 -0.621175
H 5.148721 5.468668 -1.273440
C -3.350952 -4.045819 0.969219
H -3.018609 -3.848143 1.987659
C -4.426565 -4.867892 0.744249
H -4.942846 -5.326026 1.586440
C 3.631309 3.374009 -1.943317
H 3.504548 4.250572 -2.579068
C 5.460076 -0.842867 0.532513
C -0.154944 -1.555651 4.047752
H 0.228126 -1.254651 5.022798
C 4.424615 -2.537181 1.974932
H 4.512021 -3.439902 2.580738
C -2.643035 -3.456165 -0.108460
C 6.343652 3.558003 1.275219
H 7.018113 3.620186 2.127424
C 3.212672 -1.923249 1.833376
H 2.314285 -2.316386 2.304646
C -4.223718 -4.546537 -1.633132
H -4.560483 -4.725903 -2.654720
C -2.397135 -3.139408 -2.520748
H -2.771806 -3.295760 -3.532693
C 0.963537 -5.279541 2.426858
H 1.252142 -6.242047 2.008234
[truncated: 1,085 more rows]
